# Supplementary material for: Fecal Bacterial Community and Metagenome Function in Asians with Type 2 Diabetes, According to Enterotypes
Source: Biomedicines. 2022 Nov 21;10(11):2998. doi: 10.3390/biomedicines10112998 (PMC9687834; doi:10.3390/biomedicines10112998)
Supplement: Supplementary file 1 [file biomedicines-10-02998-s001.zip]

Archive with 1 entries (1 files):
- biomedicines-2008843-supplementary.pdf
